# Supplementary material for: Evolution of floral scent in relation to self-incompatibility and capacity for autonomous self-pollination in the perennial herb Arabis alpina
Source: Ann Bot. 2021 Feb 8;127(6):737–47. doi: 10.1093/aob/mcab007 (PMC8103803; doi:10.1093/aob/mcab007)
Supplement: mcab007_suppl_Supplementary_S02 [file mcab007_suppl_supplementary_s02.xlsx]

## Sheet: TableS1
Supplementary Data. Table S1.
Evolution of floral scent in relation to self-incompatibility and capacity for autonomous self-pollination in the perennial herb Arabis alpina
Hampus Petrén, Per Toräng, Jon Ågren, Magne Friberg
Table S1. Floral scent compounds identified in the 17 different populations of Arabis alpina.
Compounds were preliminary identified using MS library suggestions (NIST, version 2.0, 2008),
and confirmed by comparisons with Kovats retention indices (RI) obtained from the literature for polar wax columns equivalent
to the DB-WAX column used in this study, and for some compounds combined with co-chromatography of synthetic standards.
	ID method	Retention index (RI)	RI range (literature)
AROMATICS
benzenoid alcohols
Benzyl alcohol	Standard + RI	1877	1877-1886 (1,2)
Phenylethyl alcohol	Standard + RI	1924	1931-1940 (3,4)
Benzenepropanol	RI	2052	2037-2049 (5,6)
Anisyl alcohol	RI	2290	2305 (7)
benzenoid aldehydes
Benzaldehyde	Standard + RI	1513	1501-1525 (8,9,10)
Phenylacetaldehyde	Standard + RI	1617	1609-1671 (8,10,11,12)
Benzenepropanal	RI	1771	1723-1783 (13,14)
4-Methoxybenzaldehyde	RI	2025	2015-2051 (15,16)
benzenoid esters
Methyl benzoate	Standard + RI	1605	1611-1635 (17,18)
Benzyl acetate	Standard + RI	1711	1710-1712 (8,19)
Methyl phenylacetate	RI	1745	1754-1758 (20,21)
Methyl salicylate	Standard + RI	1773	1762-1775 (22,23)
Benzyl isobutyrate	RI	1774	1771 (14)
Benzyl propionate	RI	1784	1775 (24)
Phenylethylacetate	Standard + RI	1813	1798-1803 (8,25)
Benzyl isovalerate	RI	1904	1894 (26)
3-Phenylpropyl acetate	RI	1935	1936 (6)
Benzyl hexanoate	RI	2065	2057 (14)
(Z)-3-Hexenyl benzoate	RI	2152	2119-2155 (27,28)
4-Methoxybenzyl acetate	RI	2170	2199 (14)
Benzyl benzoate	Standard + RI	2588	2607-2633 (21,27)
benzenoid ethers
1,3,5-Trimethoxybenzene	RI	2168	2150 (29)
benzenoid ketones
Acetophenone	RI	1635	1628 (6)
4-methoxyacetophenone	RI	2166	2150-2164 (7)
nitrogenous aromatics
Phenylacetonitrile	Standard + RI	1935	1910 (30)
other aromatics
Bibenzyl	RI	2092	2072 (31)
phenylpropanoid alcohols
Cinnamyl alcohol	Standard + RI	2295	2289 (21)
phenylpropanoid esters
Cinnamylaldehyde	RI	2038	2007-2017 (32,33)
MONOTERPENES
(Z)-Beta-ocimene	Standard + RI	1243	1234-1245 (34,35)
(E)-Beta-ocimene	Standard + RI	1260	1250-1255 (36,1)
IRREGULAR TERPENOIDS
4-Oxoisophorone	RI	1672	1671-1717 (37,38)
1,4-Cyclohexanedione, 2,2,6-trimethyl-	RI	1773	1787 (1)
			References
		1	Tatsuka K, Suekane S, Sakai Y, Sumitani H. 1990. Volatile constituents of kiwi fruit flowers: simultaneous distillation and extraction versus headspace sampling. Journal of Agricultural and Food Chemistry 38: 2176-2180.
		2	Nagarajan S, Rao LJM, Guirudutt KN. 2001. Chemical composition of the volatiles of Decalepis hamiltonii (Wight & Arn). Flavour and Fragrance Journal 16: 27-29.
		3	Ferreira V, Aznar M, López R, Cacho J. 2001. Quantitative gas chromatography-olfactometry carried out at different dilutions of an extract. Key differences in the odor profiles of four high-quality Spanish aged red wines. Journal of Agricultural and Food Chemistry 49: 4818-4824.
		4	Cullere L, Escudero A, Cacho J, Ferreira V. 2004. Gas chromatography-olfactometry and chemical quantitative study of the aroma of six premium quality Spanish aged red wines. Journal of Agricultural and Food Chemistry 52:1653-1660.
		5	Marlatt C, Ho CT, Chien M. 1992. Studies of aroma constituents bound as glycosides in tomato. Journal of Agricultural and Food Chemistry 40: 249-252.
		6	Sampaio KS, Garruti DS, Franco MRB, Janzantti NS, Da Silva MAAP. 2011. Aroma volatiles recovered in the water phase of cashew apple (Anacardium occidentale L.) juice during concentration. Journal of the Science of Food and Agriculture 91: 1801-1809.
		7	Shuichi H, Masazumi N, Hiromu K, Kiyoshi F. 1996. Comparison of volatile compounds berween the crude drugs, Onji-tsutsu and Onji-niki. Journal of the Agricultural Chemical Society of Japan 70: 151-160.
		8	Ruther J. 2000. Retention index database for identification of general green leaf volatiles in plants by coupled capillary gas chromatography-mass spectrometry. Journal of Chromatography A 890: 313-319.
		9	Valim MF, Rouseff RL, Lin J. 2003. Gas chromatographic-olfactometric aharacterization of aroma compounds in two types of cashew apple nectar. Journal of Agricultural and Food Chemistry 51: 1010-1015.
		10	Loscos N, Hernandez-Orte P, Cacho J, Ferreira V. 2009. Fate of grape flavor precursors during storage on yeast lees. Journal of Agricultural and Food Chemistry 57: 5468-5479.
		11	Lee S-J, Noble AC. 2003. Characterization of odor-active compounds in Californian Chardonnay wines using GC-olfactometry and GC-mass spectrometry. Journal of Agricultural and Food Chemistry 51: 8036-8044.
		12	Qian M, Reineccius G. 2003. Potent aroma compounds in Parmigiano Reggiano cheese studied using a dynamic headspace (purge-trap) method. Flavour and Fragrance Journal 18: 252-259.
		13	Fernandez X, Lizzani-Cuvelier L, Loiseau A-M, Perichet C, Delbecque C, Arnaudo J-F. 2005. Chemical composition of the essential oils from Turkish and Honduras Styrax. Flavour and Fragrance Journal 20: 70-73.
		14	Möllenbeck S, König T, Schreier P, Schwab W, Rajaonarivony J, Ranarivelo L. 1997. Chemical composition and analyses of enantiomers of essential oils from Madagascar. Flavour and Fragrance Journal 12: 63-69.
		15	Bilia AR, Flamini G, Tagliolia V, Morelli I, Vincieria FF. 2002. GC–MS analysis of essential oil of some commercial fennel teas. Food Chemistry 76:307-310.
		16	Peng CT, Yang ZC. 1991. Prediction of retention indexes: II. Structure-retention index relationship on polar columns. Journal of Chromatography A 586: 85-112.
		17	Lee KG, Shibamoto T. 2001. Antioxidant property of aroma extract isolated from clove buds [Syzygium aromaticum (L.) Merr. et Perry]. Food Chemistry 74: 443-448.
		18	Ferreira V, Aznar M, López R, Cacho J. 2001. Quantitative gas chromatography-olfactometry carried out at different dilutions of an extract. Key differences in the odor profiles of four high-quality Spanish aged red wines. Journal of Agricultural and Food Chemistry 49: 4818-4824.
		19	Frölich O, Duque C, Schreier P. 1989. Volatile constituents of curuba (Passiflora mollissima) fruit. Journal of Agricultural and Food Chemistry 37: 421-425.
		20	Karlsson MF, Birgersson G, Prado AMC, Bosa F, Bengtsson M, Witzgall P. 2009. Plant Odor Analysis of Potato: Responce of Guatemalan Moth to Above- and Background Potato Volatiles. Journal of Agricultural and Food Chemistry 57: 5903-5909.
		21	Werkhoff P, Güntert M, Krammer G, Sommer H, Kaulen, J. 1998. Vacuum headspace methods in aroma research: flavor chemistry of yellow passion fruits. Journal of Agricultural and Food Chemistry 46: 1076−1093.
		22	Kumazawa K, Sakai N, Amma H, Sakamoto S, Kodama M, Wada Y, Nishimura O. 2010. Identification and formation of volatile components responsible for the characteristic aroma of Mat Rush (Igusa). Bioscience, Biotechnology and Biochemistry 74: 1231-1236.
		23	Lee SJ, Umano K, Shibamoto T, Lee KG. 2005. Identification of volatile components in basil (Ocimum basilicum L.) and thyme leaves (Thymus vulgaris L.) and their antioxidant properties. Food Chemistry 91: 131–137.
		24	Selli S, Cabaroglu T, Canbas A. 2003. Flavour components of orange wine made from a Turkish cv. Kozan. International Journal of Food Science & Technology 38: 587-593.
		25	Ong PKC, Acree TE. 1999. Similarities in the aroma chemistry of Gewürztraminer variety wines and Lychee (Litchi chinesis Sonn.) fruit. Journal of Agricultural and Food Chemistry 47: 665-670.
		26	Christoph F. 2001. Chemische Zuzammensetzung und antimikrobielle Eigenschaften der ätherischen Öle von Leptospermum scoparium J. R. et G. Forst. und anderer Teebaumöle der Gattungen Kunzea, Leptospermum und Melaleuca unter besonderer Berücksichtigung von Handelsölen. Dissertation. University of Hamburg, Germany, 2001, 196.
		27	Binder RG, Flath RA. 1989. Volatile components of pineapple guava. Journal of Agricultural and Food Chemistry 37:734-736.
		28	Wei A, Shibamoto T. 2007. Antioxidant activities and volatile constituents of various essential oils. Journal of Agricultural and Food Chemistry 55: 1737-1742.
		29	Brophy JJ, Goldsack RJ, Hook JM, Fookes CJR, Forster PI. 2004. The leaf essential oils of the Australian species of Pseuduvaria (Annonaceae). Journal of Essential Oil Research 16: 362-366.
		30	Iwatsuki K, Mizota Y, Kubota T, Nishimura O, Masuda H, Sotoyama K, Tomita M. 1999. Aroma extract dilution analysis. Evluation of aroma of pasteurized and UHT processed milk by aroma extract dilution analysis. Journal of the Japanese Society for Food Science and Technology 46: 587-597.
		31	Toda H, Mihara S, Umano K, Shibamoto T. 1983. Photochemical studies on jasmin oil. Journal of Agricultural and Food Chemistry 31: 554-558.
		32	Chen CC, Kuo MC, Liu SE, Wu CM. 1986. Volatile components of salted and pickled prunes (Prunus mume Sieb. et Zucc.). Journal of Agricultural and Food Chemistry 34: 140-144.
		33	Wu S, Krings U, Zorn H, Berger RG. 2005. Volatile compounds from the fruiting bodies of beefsteak fungus Fistulina hepatica (Schaeffer: Fr.). Food Chemistry 92: 221-226.
		34	Umano K, Hagi Y, Tamura T, Shoji A, Shibamoto, T. 1994. Identification of volatile compounds isolated from round kumquat (Fortunella japonica Swingle). Journal of Agricultural and Food Chemistry 42: 1888-1890.
		35	Choi HS. 2003. Character impact odorants of citrus hallabong [(C. unshiu Marcov x C. sinensis Osbeck) x C. reticulata Blanco] cold-pressed peel oil. Journal of Agricultural and Food Chemistry 51: 2687-2692.
		36	Lopes D, Strobl H, Kolodziejczyk P. 2004. 14-Methylpentadecano-15-lactone (Muscolide): a new macrocyclic lactone from the oil of Angelica archangelica L. Chemistry and Biodiversity 1: 1880-1887.
		37	Cantergiani E, Brevard H, Krebs Y, Feria-Morales A, Amadò R, Yeretzian C. 2001. Characterisation of the aroma of green Mexican coffee and identification of mouldy/earthy defect. European Food Research and Technology 212: 648–657.
		38	Le Guen S, Prost C, Demaimay M. 2000. Characterization of odorant compounds of mussels (Mytilus edulis) according to their origin using gas chromatography - olfactometry and gas chromatography - mass spectrometry. Journal of Chromatography A 896: 361-371.
